# Supplementary material for: Recovery from heat shock requires the microRNA pathway in Caenorhabditis elegans
Source: PLoS Genet. 2021 Aug 5;17(8):e1009734. doi: 10.1371/journal.pgen.1009734 (PMC8370650; doi:10.1371/journal.pgen.1009734)
Supplement: S1 Table — Three independent biological replicates were used for RNA sequencing. (XLSX) [file pgen.1009734.s001.xlsx]

## Sheet: CTL_UpPCGs_mir85
GeneID	common	transcipt	type	baseMean	log2FoldChange	lfcSE	stat	pvalue	padj	mir85_CTL_A	mir85_CTL_B	mir85_CTL_C	N2_CTL_B	N2_CTL_D	N2_CLT_E
WBGene00044489	pudl-1	Y54G2A.46	protein_coding_gene	17.2504	-6.23223	1.25683	-4.95867	7.09759e-07	0.000264132	30.1788	28.1072	44.2283	0.987895	0	0
WBGene00002016	hsp-16.2	Y46H3A.3	protein_coding_gene	178.368	-4.05175	1.05808	-3.82932	0.000128496	0.0143457	48.1576	486.889	475.045	38.5279	11.9034	9.68827
WBGene00002018	hsp-16.41	Y46H3A.2	protein_coding_gene	201.813	-3.83411	0.976388	-3.92683	8.60717e-05	0.0112108	51.3681	606.571	474.226	40.5037	21.2561	16.9545
WBGene00011671	cyp-13A4	T10B9.1	protein_coding_gene	21.6791	-3.76592	0.655889	-5.74171	9.37272e-09	8.13864e-06	41.0945	38.0807	43.4093	4.93947	2.55073	0
WBGene00007358	lact-6	C06A12.5	protein_coding_gene	40.4049	-3.50606	0.674814	-5.19559	2.04074e-07	0.000106323	25.6841	121.495	74.5329	5.92737	5.10146	9.68827
WBGene00303231	0	C53A3.4	protein_coding_gene	10.3902	-3.35932	0.91454	-3.67323	0.000239501	0.0222833	24.3998	20.8537	12.2856	3.95158	0.850243	0
WBGene00002026	hsp-70	C12C8.1	protein_coding_gene	697.331	-3.13288	0.811119	-3.86241	0.000112273	0.0129031	342.24	1730.86	1683.95	243.022	108.831	75.0841
WBGene00017488	dct-7	F15E6.8	protein_coding_gene	39.1698	-2.84557	0.691318	-4.11616	3.85239e-05	0.00602128	30.1788	110.615	62.2473	5.92737	4.25121	21.7986
WBGene00008097	ugt-15	C44H9.1	protein_coding_gene	21.3125	-2.77586	0.73083	-3.79823	0.000145731	0.0160494	14.7683	64.3745	33.5808	5.92737	6.80194	2.42207
WBGene00003616	nhr-17	C02B4.2	protein_coding_gene	554.112	-2.71464	0.519623	-5.22424	1.74871e-07	9.76155e-05	243.998	1313.78	1327.67	166.954	131.788	140.48
WBGene00016773	oac-10	C49D10.4	protein_coding_gene	59.5957	-2.68518	0.370231	-7.25273	4.08465e-13	7.09368e-10	80.9048	116.055	111.39	12.8426	17.0049	19.3765
WBGene00012634	0	Y38H6C.23	protein_coding_gene	19.2309	-2.66264	0.708025	-3.76066	0.000169467	0.0174261	35.9577	22.6671	41.7712	10.8668	1.70049	2.42207
WBGene00011231	0	R11A5.3	protein_coding_gene	15.9262	-2.6182	0.735544	-3.55954	0.000371503	0.0310513	11.5578	35.3606	36.0379	5.92737	4.25121	2.42207
WBGene00194658	0	R09E10.13	protein_coding_gene	315.161	-2.45966	0.559023	-4.39993	1.08287e-05	0.00268656	144.473	864.069	588.892	76.0679	69.7199	147.746
WBGene00017485	0	F15E6.4	protein_coding_gene	542.45	-2.09851	0.294477	-7.12625	1.03137e-12	1.61202e-09	602.291	1133.35	904.224	255.865	170.049	188.921
WBGene00017567	0	F18E3.11	protein_coding_gene	583.58	-2.09554	0.493253	-4.2484	2.15303e-05	0.00386804	545.144	1215.86	1079.5	411.952	135.189	113.837
WBGene00015660	catp-3	C09H5.2	protein_coding_gene	865.603	-2.09107	0.257772	-8.11209	4.97559e-16	1.55537e-12	1322.73	1670.11	1213.82	424.795	244.87	317.291
WBGene00000556	cnc-2	R09B5.3	protein_coding_gene	23.191	-2.08227	0.553045	-3.7651	0.000166482	0.0173005	51.3681	34.4539	27.8475	13.8305	6.80194	4.84413
WBGene00018424	pgph-2	F44E7.2	protein_coding_gene	726.081	-1.96687	0.415825	-4.73004	2.24478e-06	0.000730957	1602.68	953.83	915.69	500.863	206.609	176.811
WBGene00016892	pgph-3	C53A3.2	protein_coding_gene	1420.63	-1.92873	0.349761	-5.51442	3.49925e-08	2.22629e-05	3019.16	2070.86	1661.02	859.468	370.706	542.543
WBGene00045276	0	F18E3.13	protein_coding_gene	600.001	-1.89605	0.553487	-3.42565	0.000613334	0.0445972	477.081	1239.44	1122.91	500.863	107.131	152.59
WBGene00008436	0	DH11.2	protein_coding_gene	1392.78	-1.88584	0.370864	-5.08499	3.67654e-07	0.000159623	2105.45	2533.27	1940.31	974.064	340.947	462.615
WBGene00009142	0	F26A3.4	protein_coding_gene	807.026	-1.83017	0.532572	-3.43647	0.00058935	0.0438645	322.977	1758.06	1697.06	400.097	230.416	433.55
WBGene00001645	gly-20	C03E10.4	protein_coding_gene	831.8	-1.77724	0.218176	-8.14593	3.76379e-16	1.4707e-12	1300.26	1263.92	1305.55	481.105	346.899	293.07
WBGene00018393	msra-1	F43E2.5	protein_coding_gene	4495.14	-1.68452	0.460911	-3.65477	0.000257417	0.0231231	7981.96	6842.73	5750.5	3865.63	1691.98	838.035
WBGene00011184	0	R09H10.7	protein_coding_gene	47.4643	-1.66688	0.425575	-3.91677	8.97421e-05	0.0113118	68.0627	73.4413	76.171	36.5521	13.6039	16.9545
WBGene00021055	0	W06A11.4	protein_coding_gene	55.2622	-1.64898	0.313007	-5.26819	1.37778e-07	7.97584e-05	90.5363	87.0415	75.352	29.6368	27.2078	21.7986
WBGene00010657	0	K08D8.3	protein_coding_gene	596.564	-1.54013	0.40916	-3.76412	0.000167139	0.0173005	909.215	852.282	906.681	512.717	265.276	133.214
WBGene00015887	0	C17C3.1	protein_coding_gene	880.597	-1.52818	0.393967	-3.87896	0.000104904	0.0123282	834.732	1447.07	1645.46	711.284	383.459	261.583
WBGene00017565	ddo-2	F18E3.7	protein_coding_gene	1309.63	-1.49708	0.38222	-3.91679	8.97366e-05	0.0113118	1464.63	2144.3	2194.22	1091.62	364.754	598.251
WBGene00003727	nhr-137	C56E10.4	protein_coding_gene	201.299	-1.47547	0.342365	-4.30964	1.63518e-05	0.00320758	266.472	309.179	314.513	163.99	68.8697	84.7723
WBGene00007397	0	C07A4.2	protein_coding_gene	43.9413	-1.47156	0.390002	-3.77322	0.000161152	0.0173005	78.9785	66.1878	49.1426	17.7821	29.7585	21.7986
WBGene00018630	0	F49D11.6	protein_coding_gene	180.222	-1.47107	0.367993	-3.99754	6.40035e-05	0.00877521	138.694	304.645	351.37	104.717	85.0243	96.8827
WBGene00019234	ugt-8	H23N18.3	protein_coding_gene	680.057	-1.46253	0.428234	-3.41527	0.000637197	0.045351	380.124	1322.85	1292.45	433.686	346.049	305.18
WBGene00010212	fbxa-192	F57G4.8	protein_coding_gene	232.05	-1.43515	0.229982	-6.24027	4.36805e-10	5.25174e-07	398.103	308.272	305.503	108.668	121.585	150.168
WBGene00014173	0	ZK970.7	protein_coding_gene	65.3184	-1.41153	0.415432	-3.39773	0.000679466	0.0467789	145.757	79.7881	59.7902	38.5279	36.5604	31.4869
WBGene00011800	0	T16G1.6	protein_coding_gene	566.426	-1.3869	0.40655	-3.41138	0.000646339	0.045351	358.293	1218.58	883.748	333.908	354.551	249.473
WBGene00008925	0	F17H10.1	protein_coding_gene	690.699	-1.35696	0.350689	-3.86941	0.000109098	0.0126311	701.175	1117.03	1165.5	592.737	291.633	276.116
WBGene00008922	0	F17C11.11	protein_coding_gene	703.386	-1.35535	0.369686	-3.66622	0.000246167	0.0225005	491.207	1444.35	1100.79	406.025	441.276	336.667
WBGene00018465	0	F45E1.4	protein_coding_gene	967.65	-1.3509	0.334983	-4.03274	5.51297e-05	0.00803189	774.374	1730.86	1665.11	647.071	421.72	566.764
WBGene00020315	0	T07E3.4	protein_coding_gene	1167.86	-1.34094	0.290462	-4.61658	3.90123e-06	0.00117262	1906.4	1641.1	1480.01	960.233	522.899	496.524
WBGene00019730	asns-2	M02D8.4	protein_coding_gene	1950.99	-1.3323	0.245321	-5.43086	5.60839e-08	3.37151e-05	2574.83	2777.17	3023.91	1360.33	763.518	1206.19
WBGene00015693	ugt-28	C10H11.4	protein_coding_gene	423.432	-1.32922	0.235406	-5.64648	1.63763e-08	1.2798e-05	599.723	683.639	539.75	299.332	238.918	179.233
WBGene00009785	0	F46C5.10	protein_coding_gene	203.661	-1.32264	0.377144	-3.507	0.000453197	0.0365127	191.988	351.793	328.436	159.051	67.1692	123.525
WBGene00009334	0	F32D8.12	protein_coding_gene	1734	-1.30027	0.250605	-5.18852	2.11971e-07	0.000106875	1996.94	2844.26	2557.05	1228.94	732.909	1043.91
WBGene00020725	cnp-3	T23C6.3	protein_coding_gene	200.808	-1.29332	0.313692	-4.12291	3.74116e-05	0.0059065	180.43	350.886	326.798	133.366	116.483	96.8827
WBGene00002881	let-756	C05D11.4	protein_coding_gene	150.477	-1.23662	0.286525	-4.31592	1.58937e-05	0.00318484	234.367	196.75	207.218	120.523	85.8745	58.1296
WBGene00017301	hach-1	F09F7.4	protein_coding_gene	7370.14	-1.22242	0.294612	-4.14923	3.3359e-05	0.00532042	8136.07	11312.7	11510.8	6261.28	3909.42	3090.56
WBGene00009677	0	F44A6.5	protein_coding_gene	854.223	-1.22163	0.362308	-3.37181	0.000746755	0.0496671	835.374	1425.31	1328.49	794.267	334.996	406.907
WBGene00010877	lact-4	M05D6.4	protein_coding_gene	477.314	-1.21844	0.254521	-4.7872	1.69123e-06	0.000562425	498.271	777.027	731.406	347.739	272.078	237.363
WBGene00003519	nac-3	K08E5.2	protein_coding_gene	562.804	-1.20983	0.271536	-4.45551	8.36928e-06	0.00221715	693.469	830.521	838.7	468.262	306.087	239.785
WBGene00014183	0	ZK1025.3	protein_coding_gene	2774.71	-1.19524	0.296326	-4.03354	5.49427e-05	0.00803189	2304.5	4375.65	4908.53	1930.35	1518.53	1610.67
WBGene00014003	0	ZK593.3	protein_coding_gene	422.779	-1.16712	0.309891	-3.76624	0.000165725	0.0173005	730.711	505.022	520.912	372.436	189.604	217.986
WBGene00012592	0	Y38E10A.14	protein_coding_gene	482.24	-1.15911	0.23005	-5.03853	4.69132e-07	0.000198177	599.081	689.079	711.749	379.351	238.068	276.116
WBGene00017637	0	F20D6.8	protein_coding_gene	75.7493	-1.15228	0.276101	-4.17342	3.00056e-05	0.00498924	88.61	111.522	113.028	50.3826	42.5121	48.4413
WBGene00020169	mmaa-1	T02G5.13	protein_coding_gene	1436.73	-1.12569	0.256353	-4.39116	1.12746e-05	0.00270849	2117.01	1883.18	1915.74	1245.73	780.523	678.179
WBGene00017880	0	F28A12.3	protein_coding_gene	41.9012	-1.09883	0.324936	-3.38168	0.000720434	0.0483278	55.8628	58.0277	58.1521	29.6368	25.5073	24.2207
WBGene00020324	0	T07F12.4	protein_coding_gene	112.233	-1.07367	0.295209	-3.63699	0.000275847	0.0240865	172.725	136.909	145.79	91.8742	51.0146	75.0841
WBGene00012085	0	T27D12.1	protein_coding_gene	600.489	-1.0625	0.295066	-3.60087	0.000317154	0.0270881	747.406	846.842	841.157	526.548	238.918	402.063
WBGene00007330	0	C05C10.3	protein_coding_gene	4302.71	-1.06039	0.270302	-3.92298	8.74592e-05	0.0112197	5508.59	5839.04	6108.42	3661.14	2918.88	1780.22
WBGene00018946	0	F56C3.9	protein_coding_gene	89.2131	-1.0119	0.288417	-3.50845	0.000450722	0.0365015	96.3152	146.883	116.304	55.3221	67.1692	53.2855

## Sheet: CTL_DownPCGs_miR85
GeneID	common	transcipt	type	baseMean	log2FoldChange	lfcSE	stat	pvalue	padj	mir85_CTL_A	mir85_CTL_B	mir85_CTL_C	N2_CTL_B	N2_CTL_D	N2_CLT_E
WBGene00011252	0	R11H6.4	protein_coding_gene	100.456	10.4362	1.21114	8.61679	6.88571e-18	3.58745e-14	0	0	0	172.882	182.802	247.051
WBGene00006166	str-115	F07B10.3	protein_coding_gene	49.6808	9.40788	1.25153	7.51708	5.60137e-14	1.25071e-10	0	0	0	72.1163	78.2223	147.746
WBGene00009901	0	F49E12.8	protein_coding_gene	86.5297	7.38273	0.774826	9.52823	1.59983e-21	1.25026e-17	1.2842	0	1.63809	140.281	187.053	188.921
WBGene00007283	clec-222	C03E10.6	protein_coding_gene	30.6624	6.86796	1.09202	6.2892	3.19098e-10	4.15625e-07	0.642101	0	0.819043	62.2374	47.6136	72.662
WBGene00011253	0	R11H6.5	protein_coding_gene	244.377	6.19117	0.360967	17.1516	6.11508e-66	9.55786e-62	9.63152	5.4401	4.09522	490.984	532.252	423.862
WBGene00009908	0	F49H6.5	protein_coding_gene	10.9807	5.26225	1.40945	3.73355	0.000188801	0.0189165	0	0.906683	0.819043	2.96368	12.7536	48.4413
WBGene00000593	col-2	W01B6.7	protein_coding_gene	19.6552	4.38014	1.20186	3.64448	0.000267931	0.0237941	1.9263	0	3.27617	2.96368	15.3044	94.4606
WBGene00044331	clec-25	T20B3.15	protein_coding_gene	10.8005	3.89909	1.12931	3.45264	0.000555124	0.0419159	1.2842	1.81337	0.819043	2.96368	11.9034	46.0193
WBGene00000731	col-158	D2023.7	protein_coding_gene	40.1672	3.71528	1.06515	3.48804	0.000586575	0.0374466	3.19816	6.36145	7.38315	1.9723	36.6189	185.468
WBGene00010746	0	K10D11.2	protein_coding_gene	35.3826	3.64073	0.833645	4.36724	1.25825e-05	0.0028058	5.13681	4.53341	5.7333	12.8426	31.459	152.59
WBGene00012947	0	Y47H9C.1	protein_coding_gene	39.2583	3.39459	0.737883	4.60044	4.21595e-06	0.00124331	2.56841	6.34678	11.4666	19.7579	64.6184	130.792
WBGene00021491	comt-4	Y40B10A.6	protein_coding_gene	69.7995	3.34999	0.877349	3.81831	0.00013437	0.0147599	7.67559	16.3598	13.1256	21.6953	32.3609	327.58
WBGene00007282	clec-223	C03E10.5	protein_coding_gene	41.7402	3.10588	0.407181	7.62776	2.38863e-14	6.22238e-11	7.70522	9.06683	9.00948	73.1042	59.517	92.0385
WBGene00018619	0	F48G7.8	protein_coding_gene	81.3455	3.07902	0.734606	4.19139	2.77251e-05	0.00471025	21.1893	11.7869	18.019	23.7095	96.0774	317.291
WBGene00000620	col-43	ZC513.8	protein_coding_gene	81.4028	2.48021	0.644369	3.84905	0.000118578	0.0133337	23.1156	28.1072	22.1142	50.3826	59.517	305.18
WBGene00001914	his-40	K03A1.1	protein_coding_gene	141.907	2.43529	0.565195	4.30876	1.64176e-05	0.00320758	30.8209	38.0807	63.0663	104.717	135.189	479.569
WBGene00003766	nlp-28	B0213.3	protein_coding_gene	96.6673	2.42695	0.621054	3.9078	9.31417e-05	0.0116464	30.1788	34.4539	25.3903	47.4189	98.6282	343.934
WBGene00011797	0	T16G1.3	protein_coding_gene	20.2927	2.37353	0.695223	3.41406	0.000640033	0.045351	3.85261	9.06683	6.55235	10.8668	35.7102	55.7075
WBGene00019540	0	K08D12.6	protein_coding_gene	151.453	2.32407	0.540802	4.29745	1.72777e-05	0.00331173	101.452	19.947	28.6665	248.949	197.256	312.447
WBGene00001912	his-38	K03A1.6	protein_coding_gene	173.352	2.29766	0.46227	4.97039	6.68171e-07	0.00025868	37.884	70.7212	66.3425	201.53	159.846	503.79
WBGene00008042	0	C40H1.7	protein_coding_gene	137.556	2.25841	0.533138	4.23607	2.27461e-05	0.00395024	37.2419	38.0807	66.3425	88.9105	170.899	423.862
WBGene00008355	fbxa-141	D1025.3	protein_coding_gene	25.4574	2.04901	0.470109	4.35858	1.30911e-05	0.0028058	8.34732	8.16014	13.1047	28.6489	48.4638	46.0193
WBGene00018971	clec-67	F56D6.2	protein_coding_gene	862.456	1.98386	0.35996	5.51135	3.56093e-08	2.22629e-05	254.272	426.141	362.836	798.219	1274.51	2058.76
WBGene00017364	clec-7	F10G2.3	protein_coding_gene	77.9463	1.94837	0.444898	4.37936	1.19028e-05	0.0027359	25.042	28.1072	41.7712	81.0074	85.8745	205.876
WBGene00013489	col-42	Y69H2.14	protein_coding_gene	1191.97	1.9245	0.431011	4.46508	8.00385e-06	0.0021569	599.081	395.314	494.702	931.585	1393.55	3337.61
WBGene00000749	col-176	ZC373.7	protein_coding_gene	1217.18	1.80553	0.367343	4.9151	8.87362e-07	0.000322546	595.228	448.808	578.245	1029.39	1652.87	2998.52
WBGene00008229	0	C50F4.1	protein_coding_gene	430.194	1.7466	0.382947	4.56095	5.09232e-06	0.00144714	196.483	211.257	182.647	417.879	451.479	1121.42
WBGene00009903	0	F49E12.10	protein_coding_gene	197.74	1.6993	0.497551	3.41532	0.000637069	0.045351	84.7574	107.895	85.1805	111.632	242.319	554.653
WBGene00016061	hpo-15	C24G6.6	protein_coding_gene	1347.34	1.66424	0.340084	4.89362	9.89956e-07	0.000351659	452.681	738.04	746.967	1257.59	1972.56	2916.17
WBGene00015865	0	C16E9.1	protein_coding_gene	53.0582	1.60743	0.440758	3.64696	0.000265362	0.0237006	23.1156	23.5737	30.3046	61.2495	49.3141	130.792
WBGene00015932	0	C17H12.6	protein_coding_gene	51.5828	1.57097	0.387432	4.05483	5.01699e-05	0.00753996	15.4104	30.8272	32.7617	69.1526	93.5267	67.8179
WBGene00000715	col-142	T15B7.4	protein_coding_gene	618.54	1.56421	0.401765	3.89334	9.88746e-05	0.0119507	420.576	248.431	266.189	568.039	669.991	1538.01
WBGene00001941	his-67	T23D8.5	protein_coding_gene	3750.94	1.52988	0.373035	4.10117	4.11061e-05	0.00636127	2063.07	1778	1945.23	3287.71	4058.21	9373.4
WBGene00001692	grd-3	W05E7.1	protein_coding_gene	215.286	1.52731	0.417846	3.65519	0.000256995	0.0231231	94.3889	113.335	122.856	226.228	180.251	554.653
WBGene00014254	cyp-13A10	ZK1320.4	protein_coding_gene	23.8169	1.50113	0.435869	3.44399	0.000573193	0.0430721	10.2736	13.6002	13.1047	37.54	27.2078	41.1751
WBGene00000673	col-98	F14F7.1	protein_coding_gene	1048.58	1.49932	0.271501	5.52233	3.34534e-08	2.22629e-05	607.428	454.248	579.064	1158.8	1362.94	2129
WBGene00022338	0	Y82E9BR.5	protein_coding_gene	67.7602	1.49453	0.373795	3.99827	6.38076e-05	0.00877521	31.463	40.8007	33.5808	58.2858	116.483	125.947
WBGene00001942	his-68	T23D8.6	protein_coding_gene	1019.9	1.47505	0.347752	4.24169	2.21843e-05	0.0039025	603.575	466.942	545.483	928.621	1196.29	2378.47
WBGene00045013	0	F08A7.1	protein_coding_gene	102.063	1.462	0.425427	3.43656	0.00058916	0.0438645	50.726	56.2143	54.0569	84.9589	109.681	256.739
WBGene00021171	0	Y8A9A.2	protein_coding_gene	218.561	1.45475	0.37484	3.88099	0.000104031	0.0123282	129.062	123.309	96.6471	380.339	158.145	423.862
WBGene00011744	0	T13F2.4	protein_coding_gene	36.5527	1.44664	0.415746	3.47963	0.000502105	0.038851	19.263	17.227	22.9332	77.0558	41.6619	41.1751
WBGene00010124	0	F55G11.4	protein_coding_gene	594.106	1.43191	0.390405	3.66775	0.000244697	0.0224978	210.609	365.393	386.588	471.226	820.484	1310.34
WBGene00006331	sup-26	R10E4.2	protein_coding_gene	308.606	1.42482	0.355592	4.00689	6.15233e-05	0.00866315	139.336	202.19	158.894	381.327	277.179	692.711
WBGene00019435	0	K06A9.1	protein_coding_gene	201.114	1.41768	0.285396	4.9674	6.78559e-07	0.00025868	138.694	114.242	75.352	345.763	251.672	280.96
WBGene00000677	col-103	F56B3.1	protein_coding_gene	1137.65	1.41453	0.282529	5.00666	5.53819e-07	0.000221954	679.343	524.969	654.416	1239.81	1373.14	2354.25
WBGene00018435	btb-9	F45C12.4	protein_coding_gene	101.779	1.40215	0.330594	4.24131	2.22215e-05	0.0039025	65.4943	56.2143	44.2283	97.8016	155.594	191.343
WBGene00003764	nlp-26	Y43F8C.2	protein_coding_gene	61.8838	1.39382	0.378566	3.68184	0.000231558	0.0219348	45.5892	35.3606	22.1142	88.9105	113.933	65.3958
WBGene00021629	scpl-3	Y47D9A.2	protein_coding_gene	46.1376	1.36923	0.378539	3.61714	0.000297874	0.0257224	31.463	28.1072	16.3809	58.2858	57.8165	84.7723
WBGene00022643	0	ZK6.8	protein_coding_gene	200.452	1.36097	0.18591	7.32055	2.46954e-13	4.82486e-10	107.873	105.175	123.676	280.562	289.933	295.492
WBGene00018572	lin-42	F47F6.1	protein_coding_gene	670.496	1.35749	0.363872	3.73069	0.000190955	0.0190104	280.598	377.18	470.95	1265.49	502.493	1126.26
WBGene00001880	his-6	F45F2.13	protein_coding_gene	601.362	1.31375	0.383509	3.42559	0.000613461	0.0445972	279.956	363.58	389.046	563.1	571.363	1441.13
WBGene00006464	bath-47	T07H3.1	protein_coding_gene	49.2291	1.31007	0.366784	3.57177	0.000354575	0.0297957	27.6104	23.5737	31.9427	65.201	50.1643	96.8827
WBGene00001935	his-61	F55G1.10	protein_coding_gene	9443.21	1.25245	0.364614	3.435	0.000592547	0.0438934	5140.02	5674.02	5933.97	7913.04	9913.83	22084.4
WBGene00015220	0	B0507.3	protein_coding_gene	72.4099	1.24979	0.339204	3.68449	0.000229161	0.0218401	26.9683	46.2408	56.514	104.717	107.981	92.0385
WBGene00010659	0	K08D8.5	protein_coding_gene	150.295	1.24654	0.329604	3.78192	0.000155624	0.0168917	95.031	84.3215	85.1805	141.269	181.102	314.869
WBGene00003107	mab-10	R166.1	protein_coding_gene	129.264	1.23161	0.3304	3.72763	0.000193285	0.0191206	79.6206	76.1613	75.352	244.998	110.532	188.921
WBGene00003844	odc-1	K11C4.4	protein_coding_gene	1340.43	1.23112	0.255479	4.81886	1.44382e-06	0.000490586	870.689	824.175	710.111	1692.26	2540.53	1404.8
WBGene00012533	fbxa-209	Y36E3A.1	protein_coding_gene	93.7068	1.21282	0.326686	3.7125	0.000205221	0.019923	43.0208	48.9609	76.171	115.584	111.382	167.123
WBGene00010256	hrg-3	F58E6.7	protein_coding_gene	57.8829	1.19511	0.321588	3.71628	0.000202176	0.0198743	32.7472	34.4539	36.8569	81.9952	59.517	101.727
WBGene00011446	0	T04F8.8	protein_coding_gene	370.345	1.18458	0.273601	4.3296	1.4938e-05	0.00304665	292.156	157.763	227.694	587.797	431.073	525.589
WBGene00014136	0	ZK896.5	protein_coding_gene	278.147	1.16289	0.3333	3.48902	0.000484799	0.037887	144.473	209.444	158.894	266.732	312.889	576.452
WBGene00004274	rab-11.1	F53G12.1	protein_coding_gene	2874.53	1.12115	0.239742	4.67647	2.9186e-06	0.000930972	1567.37	2064.52	1796.98	3224.49	3415.42	5178.38
WBGene00021872	clec-85	Y54G2A.6	protein_coding_gene	767.978	1.11722	0.294153	3.7981	0.00014581	0.0160494	363.429	584.81	504.531	705.357	1124.87	1324.87
WBGene00003602	nhr-3	H01A20.1	protein_coding_gene	333.047	1.11681	0.219496	5.08805	3.61758e-07	0.000159623	200.978	235.737	191.656	369.473	450.629	549.809
WBGene00001196	egl-30	M01D7.7	protein_coding_gene	971.856	1.11366	0.267526	4.16281	3.14357e-05	0.00517199	698.606	668.225	475.045	1618.17	942.069	1429.02
WBGene00021779	0	Y51H7C.1	protein_coding_gene	872.914	1.11252	0.188815	5.89212	3.81282e-09	3.97296e-06	566.333	633.771	454.569	1128.18	1141.88	1312.76
WBGene00001745	gsa-1	R06A10.2	protein_coding_gene	395.195	1.07833	0.247575	4.35558	1.32716e-05	0.0028058	295.367	263.845	201.485	622.374	414.068	574.03
WBGene00007058	dmd-6	F13G11.1	protein_coding_gene	199.03	1.06825	0.301935	3.53802	0.000403146	0.0331641	91.1784	174.99	118.761	262.78	221.913	324.557
WBGene00000176	aqp-8	K02G10.7	protein_coding_gene	364.898	1.05495	0.308951	3.4146	0.000638748	0.045351	200.336	247.524	260.456	381.327	370.706	729.042
WBGene00012717	0	Y39E4B.6	protein_coding_gene	343.102	1.0346	0.203275	5.08964	3.58751e-07	0.000159623	252.988	218.511	200.666	398.121	450.629	537.699
WBGene00011891	del-6	T21C9.3	protein_coding_gene	436.566	1.02998	0.178308	5.7764	7.63153e-09	7.01652e-06	310.135	262.031	289.941	548.281	664.04	544.965
WBGene00022538	0	ZC190.4	protein_coding_gene	654.135	1.02617	0.160647	6.38774	1.68354e-10	2.39215e-07	423.787	411.634	453.75	810.074	834.938	990.625
WBGene00019347	mbl-1	K02H8.1	protein_coding_gene	290.861	1.02514	0.199777	5.13141	2.87581e-07	0.000140465	199.694	196.75	175.275	372.436	338.397	462.615
WBGene00011212	0	R10E8.6	protein_coding_gene	232.125	1.01998	0.294999	3.45756	0.000545085	0.0415594	148.968	148.696	158.894	227.216	258.474	450.504
WBGene00001441	fkh-9	K03C7.2	protein_coding_gene	373.672	1.01293	0.260206	3.8928	9.90943e-05	0.0119507	243.356	291.045	205.58	454.431	393.662	653.958
WBGene00000105	alg-1	F48F7.1	protein_coding_gene	1077.79	1.00772	0.232807	4.32856	1.50091e-05	0.00304665	785.932	728.973	633.12	1839.46	1118.07	1361.2

## Sheet: HS_UpPCGs_miR85
GeneID	common	transcipt	type	baseMean	log2FoldChange	lfcSE	stat	pvalue	padj	mir85_CTL_A	mir85_CTL_B	mir85_CTL_C	N2_CTL_B	N2_CTL_D	N2_CLT_E
WBGene00008097	pudl-1	Y54G2A.46	protein_coding_gene	18.8869	-3.04916	0.68518	-4.45016	8.58e-06	0.0209464	2.0168	7.56501	2.79467	21.8135	32.7548	46.3766
WBGene00001645	clec-207	F36F12.5	protein_coding_gene	471.127	-2.03627	0.215402	-9.45333	3.28e-21	3.2e-17	189.579	161.027	203.08	732.734	767.399	772.944
WBGene00010212	gly-20	C03E10.4	protein_coding_gene	256.555	-1.40423	0.289475	-4.85097	1.23e-06	0.00399893	111.932	155.623	154.639	353.973	452.953	310.208
WBGene00001853	fbxa-192	F57G4.8	protein_coding_gene	529.519	-0.982158	0.233953	-4.1981	2.69e-05	0.0404347	308.57	335.022	423.859	745.624	666.327	697.711

## Sheet: HS_DownPCGs_mir85
GeneID	common	transcipt	type	baseMean	log2FoldChange	lfcSE	stat	pvalue	padj	mir85_CTL_A	mir85_CTL_B	mir85_CTL_C	N2_CTL_B	N2_CTL_D	N2_CLT_E
WBGene00012961		Y47H10A.5	protein_coding_gene	142.421	1.76599	0.407874	4.32975	1.49e-05	0.0291528	212.772	228.031	219.848	65.4404	95.457	32.9789
WBGene00007282	clec-223	C03E10.5	protein_coding_gene	21.0683	2.27677	0.532719	4.27387	1.92e-05	0.0312641	26.2183	43.2286	35.3992	8.92369	7.48682	5.15296
WBGene00006627	tsp-1	C02F5.8	protein_coding_gene	23.5235	2.47031	0.549255	4.49757	6.87e-06	0.0191762	56.4703	32.4215	30.7414	7.93217	8.42267	5.15296
WBGene00004677		F31C3.10	protein_coding_gene	9246.77	3.19481	0.743752	4.29553	1.74e-05	0.0309397	2155.95	33859.9	14002.2	2246.79	1218.48	1997.29
WBGene00007283	clec-222	C03E10.6	protein_coding_gene	24.741	3.55988	0.808546	4.40282	1.07e-05	0.0231854	27.2267	79.9729	29.8098	1.98304	8.42267	1.03059
WBGene00009901		F49E12.8	protein_coding_gene	47.0107	3.89715	0.522498	7.45868	8.74e-14	4.27e-10	85.7138	99.4258	79.1824	10.9067	3.74341	3.09178
WBGene00006166	str-115	F07B10.3	protein_coding_gene	20.4667	5.94526	1.14138	5.20882	1.9e-07	0.000742295	28.2351	36.7443	55.8935	0.991521	0.935853	0
WBGene00011253		R11H6.5	protein_coding_gene	238.245	6.48104	0.485461	13.3503	1.18e-40	2.3e-36	415.46	576.021	421.996	2.97456	3.74341	9.27533
WBGene00011252		R11H6.4	protein_coding_gene	166.729	9.88176	1.25266	7.88862	3.06e-15	1.99e-11	224.873	488.483	285.988	0	0	1.03059
