# Supplementary material for: Recovery from heat shock requires the microRNA pathway in Caenorhabditis elegans
Source: PLoS Genet. 2021 Aug 5;17(8):e1009734. doi: 10.1371/journal.pgen.1009734 (PMC8370650; doi:10.1371/journal.pgen.1009734)
Supplement: S2 Table — (XLSX) [file pgen.1009734.s002.xlsx]

## Sheet: Fig1A,S1A,S1C
Figure 1A, S1A, S1B. Viability Assays. Treated with auxin during HS.
Replicate	WT OP50 CTL		WT OP50 HS		alg-1 (-) OP50 CTL		alg-1 (-) OP50 HS		AID:ALG-1 OP50 CTL		AID:ALG-1 OP50 HS		WT auxin CTL		WT auxin HS		alg-1 (-) auxin CTL		alg-1 (-) auxin HS		AID:ALG-1 auxin CTL		AID:ALG-1 auxin HS
	Alive	Dead	Alive	Dead	Alive	Dead	Alive	Dead	Alive	Dead	Alive	Dead	Alive	Dead	Alive	Dead	Alive	Dead	Alive	Dead	Alive	Dead	Alive	Dead
A	44	0	19	17	46	0	8	13	26	0	16	14	19	0	30	16	16	0	4	12	11	0	2	8
A	29	0	24	12	22	0	6	16	31	0	13	12	22	0	26	9	11	0	8	19	14	0	3	11
A													14	0	29	18	26	0	6	17	9	0	2	7
A													16	0	40	26	24	0	10	20	19	0	5	10
% Alive	100		59.7222		100		32.5581		100		52.7273		100		64.433		100		29.1667		100		25
B	41	0	16	11	31	0	4	12	21	0	15	28	16	0	12	11	19	0	3	6	8	0	2	9
B	36	0	14	10	21	0	6	17	14	0	27	20	11	0	40	19	22	0	6	12	19	0	3	10
B			16	7									17	0	38	22	25	0	5	10	13	0	3	8
B													22	0	22	20	14	1	9	17	11	0	7	14
% Alive	100		62.1622		100		25.641		100		46.6667		100		60.8696		98.7654		33.8235		100		26.7857
C	16	0	8	7	10	0	6	17	22	0	7	13	12	0	7	8	27	1	6	19	26	0	6	22
C	23	0	6	2	15	0	3	9	19	0	21	19	19	0	12	9	33	0	13	21	32	0	4	18
C	12	0	8	10	12	0	7	21	15	0	11	22	8	1	7	7	21	0	4	14	19	0	9	30
C	20	0	9	6	17	0	4	14	11	0	13	16	22	0	12	8	19	0	12	29	37	1	6	18
% Alive	100		55.3571		100		24.6914		100		42.623		98.3871		54.2857		99.0099		29.661		99.1304		22.1239
AVG	100		59.0805		100		27.6302		100		47.339		99.4624		59.8628		99.2584		30.8837		99.7101		24.6365
	OP50	OP50	OP50	Auxin	Auxin	Auxin
	WT	alg-1	AID:ALG-1	WT	alg-1	AID:ALG-1
	59.7222	32.5581	52.7273	64.433	29.1667	25
	62.1622	25.641	46.6667	60.8696	33.8235	26.7857
	55.3571	24.6914	42.623	54.2857	29.661	22.1239
AVG	59.0805	27.6302	47.339	59.8628	30.8837	24.6365
SEM
	N2 v alg-1	N2 v AID	alg-1 v AID	N2 v alg-1	N2 v AID	alg-1 v AID
comparison	0.000586119	0.0296536	0.0068447	0.000340455	0.00013913	0.349294
t-test	***	NS	**	***	***	NS

## Sheet: FigS1B,D
FigS1B, D. ALG-2 heat shock viability. RT-qPCR HS and recovery.
Rep 1	WT CTL alive	WT CTL dead	WT HS alive	WT HS dead	alg-2 CTL alive	alg-2 CTL dead	alg-2 HS alive	alg-2 HS dead						S1D. hsp-70 RT-qPCR
	19	0	3	4	47	1	5	11		WT	alg-2(ok304)			WT CTL	WT HS	WT 24hr Rec
	10	0	2	4	31		7	9		48.3871	45.8333		Rep1	2.9	-4.71292	1.01678
	9	0	7	3	12		5	6		50	46.1538		Rep2	3.445	-3.95786	1.02203
	22	0	3	5	25		5			51.8518	48.5714		Rep3	3.13647	-3.68187	1.07693
% alive	100		48.3871		99.1379		45.8333		ang	50.0796	46.8529			3.16049	-4.11755	1.03858
									sem	1.00098	0.864247			0	-7.27804	5.15613
Rep 2	WT CTL alive	WT CTL dead	WT HS alive	WT HS dead	alg--2 CTL alive	alg-2 CTL dead	alg-2 HS alive	alg-2 HS dead		0.0712089				1	155.206	0.0280447
	53	0	21	23	26	0	16	23		N.S.
			30	19	23		25	23								7.53421e-05
			24	27	18		8	12								***
			16	22	32		17	19
% alive	100		50		100		46.1538
Rep 3	WT CTL alive	WT CTL dead	WT HS alive	WT HS dead	alg--2 CTL alive	alg-2 CTL dead	alg-2 HS alive	alg-2 HS dead
	17	0	20	16	19	1	13	14
	19		8	12	15		22	19
	16		14	11	17		16	21
% alive	100		51.8519		98.0769		48.5714

## Sheet: Fig1C
Figure 1C. Viability Assays treated with auxin during HS recovery.
Replicate	WT OP50 CTL		WT OP50 post-HS		alg-1 (-) OP50 CTL		alg-1 (-) OP50 post-HS		AID:ALG-1 OP50 CTL		AID:ALG-1 OP50 post HS		WT auxin CTL		WT auxin post HS		alg-1 (-) auxin CTL		alg-1 (-) auxin post HS		AID:ALG-1 auxin CTL		AID:ALG-1 auxin post-HS
	Alve	Dead	Alve	Dead	Alve	Dead	Alve	Dead	Alve	Dead	Alve	Dead	Alve	Dead	Alve	Dead	Alve	Dead	Alve	Dead	Alve	Dead	Alve	Dead
A	21	0	9	10	36	0	7	9	46	0	9	7	12	1	16	11	26	2	4	8	47	1	6	6
A	34	0	16	15	51	0	6	11	52	0	13	12	18	0	13	14	31	1	6	7	52	0	15	19
A	17	0	17	12	40	0	8	14	31	0	15	16	20	0	27	26	19	0	8	13	61	0	10	17
A		0											17	0
% Alive	100		53.1646		100		38.1818		100		51.3889		98.5294		52.3364		96.2025		39.1304		99.3789		42.4658
B	17	0	11	8	18	0	14	20	14	0	6	7	27	0	12	8	41	2	27	37	19	0	13	12
B	22	0	7	6	15	0	7	15	16	0	12	6	21	1	13	7	29	0	11	19	31	0	10	19
B	16	0	14	9	25	0	7	19	13	0	10	9	33	0	17	14	23	0	12	26	26	1	14	22
B															14	15			13	21			6	13
% Alive	100		58.1818		100		34.1463		100		56		98.7805		56		97.8947		37.9518		98.7013		39.4495
C	19	0	16	15	21	0	4	12	27	0	6	8	20	0	7	11	29	0	4	10	21	0	5	9
C	32	0	18	13	13	0	9	9	16	0	7	10	13	0	12	14	18	0	6	14	24	1	8	26
C	41	0	26	17	17	0	4	7	19	0	11	6	21	0	16	10	16	0	8	19	19	0	7	17
C	26	0	14	9	13	0	6	8	21	0	5	4	28	0	15	11	14	1	11	10	26	0	4	34
% Alive	100		57.8125		100		38.9831		100		50.8772		100		52.0833		98.7179		35.3659		98.9011		21.8182
	OP50	OP50	OP50	Auxin	Auxin	Auxin
	WT	alg-1	AID:ALG-1	WT	alg-1	AID:ALG-1
	53.1646	38.1818	51.3889	52.3364	39.1304	42.4658
	58.1818	34.1463	56	56	37.9518	39.4495
	57.8125	38.9831	50.8772	52.0833	35.3659	21.8182
	56.3863	37.1037	52.7554	53.4733	37.4827	34.5778
	1.61439	1.49668	1.62903	1.26548	1.11177	6.43896
	WT v alg-1	WT v AID	alg-1 v AID	WT v alg-1	WT v AID	alg-1 v AID
comparison	0.000936459	0.188554	0.00210606	0.000687214	0.0450375	0.679631
t-test	***	NS	**	**	*	NS

## Sheet: Fig1E
Figure 1E. RT-qPCR average DCt Values.
	WT	AID:ALG-1 OP50	AID:ALG-1 auxin
Rep1	4.88975	4.8078	4.07253
Rep2	5.03855	4.88933	3.88833
Rep3	5.03789	4.85671	3.99629
avg	4.98873	4.85128	3.98572
sd	0.0699908	0.0335019	0.0755708
sem	0	0.0193423	0.0436308
	0	-0.137451	-1.00301
Norm FC	1	1.09996	2.00418
t-test	0.0664034	0.000161121	0.00012108
	WT v AID OP50	WT v AID auxin	AID OP50 v aux
	NS	***	***

## Sheet: Fig2E
Figure 2E. RT-qPCR average DCt Values.
	WT	miR-85(n4117)	hsp70TS
Rep1	5.34353	4.23808	4.65527
Rep2	5.32979	3.90759	4.51705
Rep3	5.34835	3.85067	4.24762
avg	5.34056	3.99878	4.47332
sd	0.00963417	0.209183	0.207314
sem	0.00556229	0.120772	0.119693
	0	-1.34178	-0.867239
Norm FC	1	2.53463	1.82417
	0	-1.34178	-0.867239
Norm FC	1	2.53463	1.82417
t-test	0.000374962	0.00193374	0.0492718
	WT v miR85	WT vs hsp70TS	miR85 v hsp70TS
	***	**	*

## Sheet: Fig3A
Figure 3A. RT-qPCR average DCt Values.
	WT 0hr	WT 4hr	WT 16hr	WT 24hr	miR-85(n4117) 0hr	miR-85(n4117) 4hr	miR-85(n4117) 16hr	miR-85(n4117) 24hr	hsp-70TS 0hr	hsp-70TS 4hr	hsp-70TS 16hr	hsp-70TS 24hr
Rep1	-5.53235	-3.53608	0.992311	0.995883	-5.38885	-5.46023	-5.57733	-5.19309	-5.84323	-8.42376	-3.56095	-3.07016
Rep2	-5.96409	-3.74152	1.02027	0.959263	-6.63626	-5.93064	-5.83032	-5.40518	-5.86988	-5.80948	-3.45472	-3.39482
Rep3	-5.56198	-4.84289	-0.785268	-1.04433	-5.56629	-6.09244	-5.55013	-5.53931	-6.03669	-5.80799	-3.18942	-3.23345
avg	-5.68614	-4.04017	0.409106	0.303606	-5.8638	-5.82777	-5.65259	-5.37919	-5.9166	-5.80873	-3.4017	-3.89948
sd	0.241168	0.702731	1.03445	1.16749	0.674824	0.328416	0.154513	0.174566	0.104853	1.50979	0.191355	0.162331
sem	0.139238	0.405722	0.597241	0.674049	0.38961	0.189611	0.0892082	0.100786	0.0605369	0.871676	0.110479	0.093722
	0	1.64597	6.09524	5.98974	-0.177662	-0.141632	0.0335452	0.306948	-0.230464	-0.122596	2.28444	1.78666
Norm FC	1	0.319531	0.0146268	0.0157365	1.13105	1.10315	0.977016	0.80835	1.17321	1.08869	0.205265	0.289843
t-test	0.68975	0.579593	0.849148	0.148684					0.203643	0.323012	0.000211291	0.00012744
	Wt HS v mir85 HS	WT HS v mir85 4hr	WT HS v mir85 16hr	WT HS v mir85 24hr					WT HS v hsp70TS HS	WT HS v hsp70TS 4hr	WT HS v hsp70TS 16hr	WT HS v hsp70TS 24hr
	N.S.	N.S.	N.S.	N.S.					N.S.	N.S.	***	***
	WT HS v WT 4hr	WT HS v 16hr	WT HS v 24hr
	0.0185035	0.000575444	0.000960029
	*	***	***

## Sheet: Fig4A
Figure 4A. Heat Shock Viability Assays.
Replicate	WT HS		mir-85(n4117) HS		mir-85(ap437) HS		miR-85(n4117);miR-85+ HS		hsp-70TS HS
	Alive	Dead	Alive	Dead	Alive	Dead	Alive	Dead	Alive	Dead
A	32	27	14	24	7	15	15	6	19	31
A	14	11	10	20	2	4	19	21	3	12
A	28	13	5	16	13	23	11	8	10	16
A	19	15	4	10	5	9	8	5	8	16
% Alive	58.4906		32.0388		34.6154		56.9892		34.7826
B	33	19	6	21	7	17	11	6	13	21
B	36	25	7	27	8	19	14	9	18	29
B	22	14	3	9	4	10	9	3	6	16
B	15	10	5	8	9	21	28	22	10	16
% Alive	60.9		24.4		29.5		58.76		36.4
C	12	10	14	26	5	11	24	19	3	14
C	22	18	9	17	12	19	13	12	8	17
C	11	8	3	6	4	9	8	10	4	10
C	26	17	11	19	9	22	7	5	3	8
% Alive	57.2581		35.2381		32.967		53.0612		26.8657
avg	58.8829		30.559		32.3608		56.2702		32.6828
sem	1.06948		3.21499		1.50747		1.68393		2.94578
t-test v WT			0.00111966		0.000137054		0.260442		0.00111933
			**		***		N.S.		**

## Sheet: Fig4C,S2A
Figure 4C. HS Viability Assay on EV or hsp-70 RNAi of miR-85(n4117) animals.
Replicate	WT EV		WT EV		mir85 EV		mir85 EV		WT HSP70		WT HSP70		mir85 HSP70		mir85 HSP70
	CTL Alive	CTL Dead	HS Alive	HS Dead	CTL Alive	CTL Dead	HS Alive	HS Dead	CTL Alive	CTL Dead	HS Alive	HS Dead	CTL Alive	CTL Dead	HS Alive	HS Dead
A	32	0	13	10	18	0	23	42	42	1	6	7	27	0	8	2
A	23	0	21	18	26	0	15	27	31	0	16	20	31	0	11	3
A	36	0	16	12	22	0	20	41	37	0	15	14	36	0	14	4
A
% Alive	100		55.5556		100		34.5238		99.0991		47.4359		100		78.5714
B	26	0	14	12	33	0	13	16	21	0	13	12	21	0	13	10
B	31	0	11	9	21	0	4	9	11	0	19	13	12	0	7	6
B	21	0	9	13	28	0	7	17	19	0	7	6	34	0	19	11
B			7	6			9	14	32	0	10	8	27	0	21	19
% Alive	100		50.6173		100		37.0787		100		55.6818		100		56.6038
C	13	0	9	11	31	0	11	18	14	0	12	11	29	0	17	9
C	14	0	14	12	34	0	13	19	11	0	10	9	19	0	12	6
C	26	0	17	16	21	0	13	24	17	0	14	13	17	0	10	9
C	17	0	8	7	19	0	9	20	21	0	6	4	21	0	14	12
C
	100		51.0638		100		36.2205		100		53.1646		100		59.5506
avg	100		52.4122		100		35.941		99.6997		52.0941		100		64.9086
sem	0		1.57694		0		0.750643		0.3003		2.43982		0		6.88418
		N2 vs mir EV	N2 vs mir85 hsp70	mir85 EV v mr85 hsp70
	t-test	0.000704753	0.325359	0.013884
		***	N.S.	*

## Sheet: Fig4D,S2A
Figure 4D. HS Viability Assay on EV or hsp-70 RNAi of miR-85(n4117) animals.
Replicate	WT EV		WT EV		hsp70TS EV		hsp70TS EV		WT HSP70		WT HSP70		hsp70TS HSP70		hsp70TS HSP70
	CTL Alive	CTL Dead	HS Alive	HS Dead	CTL Alive	CTL Dead	HS Alive	HS Dead	CTL Alive	CTL Dead	HS Alive	HS Dead	CTL Alive	CTL Dead	HS Alive	HS Dead
A	13	0	12	9	29	0	5	18	27	0	9	13	41	0	29	21
A	26	0	17	13	25	0	14	22	19	0	10	9	32	0	12	16
A	14	0					27	39	20	0	17	12	24	0	19	16
A							15	36	11	0	9	24	22	0	20	24
%Alive	100		56.8627		100		34.6591		100		43.6893		100		50.9554
B	41	0	21	17	27	0	4	13	19	0	17	9	18	0	43	19
B	24	0	14	11	30	0	6	12	21	0	35	30	17	0	21	8
B			20	18			10	18	36	0	11	6	13	0	24	13
B			11	8			9	15	13	0	26	21	22	0	19	7
% Alive	100		55		100		33.3333		100		57.4194		100		69.4805
C	21	0	12	15	22	0	4	9	12	0	20	18	13	0	11	8
C	34	0	18	13	19	0	3	6	26	0	14	11	18	0	21	16
C	16	0	10	8	11	0	21	29	21	0	6	9	18	0	15	13
C			12	11			6	17			15	10			19	11
%Alive	100		52.5253		100		35.7895		100		53.3981		100		57.8947
avg	100		54.796		100		34.594		100		51.5022		100		59.4436
sem	0		1.25627		0		0.709774		0		4.07529		0		5.40352
		WT vs hsp70 EV	WT vs hsp70TS hsp	hspTs70 EV v hspTS70 hsp70
	t-test	7.70862e-05	0.305752	0.0103419
		***	NS	*

## Sheet: FigS3A,B
Fig. S3A,B. RT-qPCR of RNAi knockdown of hsp-70 compared to EV.
	WT EV	WT hsp70	miR85 EV	miR85 hsp70				WT EV	WT hsp70	hsp70TS EV	hsp70TS hsp70
	1.51831	2.06496	-1.03996	1.25239			1	-4.00851	-1.1333	-6.64911	-3.6262
	1.35905	2.07979	-1.11838	1.50194			2	-4.35538	0.792964	-6.01736	-3.85483
	1.71983	2.34802	-1.88183	1.28641			3	-5.40013	0.494716	-6.07449	-5.43268
avg	1.5324	2.16426	-1.34672	1.34691			avg	-4.58801	0.0514598	-6.24699	-4.28912
sem	0.104388	0.0919806	0.268511	0.0781343			sem	0.418225	0.598604	0.201736	0.552556
t-test		0.0104852		0.000649624			t-test		0.00314482		0.032188
		*		***					**		*
	0	0.631859	-2.87912	-0.185482				0	4.63947	-1.65898	0.298889
	1	0.645344	7.35702	1.1372				1	0.0401219	3.15793	0.812878

[truncated: 1 more sheets: FigS3C]
